# Supplementary material for: VSV-ΔG-Spike Candidate Vaccine Induces Protective Immunity and Protects K18-hACE2 Mice against SARS-CoV-2 Variants
Source: Viruses. 2023 Jun 13;15(6):1364. doi: 10.3390/v15061364 (PMC10303402; doi:10.3390/v15061364)
Supplement: Supplementary file 1 [file viruses-15-01364-s001.zip]

Archive with 1 entries (1 files):
- viruses-2423820-supplementary.pdf
